# Supplementary material for: Functional Analysis of LTS-PYL in Modulating Plant Drought Responses
Source: Antioxidants (Basel). 2026 Jan 30;15(2):178. doi: 10.3390/antiox15020178 (PMC12938716; doi:10.3390/antiox15020178)
Supplement: Supplementary file 1 [file antioxidants-15-00178-s001.zip]

Archive with 1 entries (1 files):
- antioxidants-4079944-supplementary.pdf
